# Supplementary material for: CD161 Expression Defines a Th1/Th17 Polyfunctional Subset of Resident Memory T Lymphocytes in Bronchoalveolar Cells
Source: PLoS One. 2015 Apr 23;10(4):e0123591. doi: 10.1371/journal.pone.0123591 (PMC4408072; doi:10.1371/journal.pone.0123591)
Supplement: S1 Dataset — (XLSX) [file pone.0123591.s001.xlsx]

## Sheet: main
Contents:
1.-Demographics
2.-CXCL16 quantification data source
3.-CXCL16 table

## Sheet: Demographics
Num	Sample ID	Gender	Age	Lung cells Sample code	Peripheral cells Sample code	BAL fluid Sample code
1	B0311056452	m	38	LTCH01	PTCH01	BFH01
2	B2702063725	f	28	LTCH02	PTCH02	BFH02
3	B0304066234	m	30	LTCH03	PTCH03	BFH03
4	B2907021009	m	21	LTCH04	PTCH04	BFH04
5	B29070210092	m	23	LTCH05	PTCH05	BFH05
6	B2907240311	m	24	LTCH06	PTCH06	BFH06
7	B29072403112	m	25	LTCH07	PTCH07	BFH07
8	B2907260511	m	22	LTCH08	PTCH08	BFH08
9	B2907060611	f	23	LTCH09	PTCH09	BFH09
10	B2907071211	m	24	LTCH10	PTCH10	BFH10
11	B2907026622	m	25	_	_	BFH11
12	B0305046522	m	39	_	_	BFH12
13	B2907110708	f	27	_	_	BFH13
14	B0902013727	f	45	_	_	BFH14
15	B0203046232	m	56	_	_	BFH15
16	B0312046393	m	27	_	_	BFH16
17	B2907030309	f	22	_	_	BFH17
18	B0310023676	f	18	_	_	BFH18
19	B2907240209212	m	40	_	PTCH11	_
20	B2907240209213	f	39	_	PTCH12	_
21	B2907240209214	f	51	_	PTCH13	_
22	B2907240209215	f	26	_	PTCH14	_

## Sheet: CXCL16 data source
Session:		C:\ASCSW26\CXCL1610.SED					Comment:
Instrument:		Multiskan Ascent V1.25
User name:		TERE
Started at:		10/12/2014 03:29:33p.m.
Actual temperature:		Amb.temp.
Layout map for calibrators Sheet: Blank1, Assay: Assay1 and for samples Sheet: Blank1, Assay: Assay1
	1	2	3	4	5	6	7	8	9	10	11	12
A	CXCL16	CXCL16			Blank	Blank	BFH15	BFH15	BFH15	BFH15	BFH10	BFH10
B	CXCL16_1	CXCL16_1	BFH09	BFH09	BFH09	BFH09	BFH12	BFH12	BFH12	BFH12	BFH16	BFH16
C			BFH06	BFH06	BFH06	BFH06	BFH04	BFH04	BFH04	BFH04	BFH01	BFH01
D			BFH11	BFH11	BFH11	BFH11	BFH05	BFH05	BFH05	BFH05	un	un
E	CXCL16_4	CXCL16_4	BFH17	BFH17	BFH17	BFH17	BFH18	BFH18	BFH18	BFH18	un2	un2
F	CXCL16_5	CXCL16_5	BFH13	BFH13	BFH13	BFH13	BFH07	BFH07	BFH07	BFH07	BFH10	BFH10
G	CXCL16_6	CXCL16_6	BFH14	BFH14	BFH14	BFH14	BFH02	BFH02	BFH02	BFH02	BFH16	BFH16
H	CXCL16_7	CXCL16_7	BFH08	BFH08	BFH08	BFH08	BFH03	BFH03	BFH03	BFH03	BFH01	BFH01
Source data for calibrators Sheet: Blank1, Assay: Assay1 and for samples Sheet: Blank1, Assay: Assay1
	1	2	3	4	5	6	7	8	9	10	11	12
A	1.047	0.967			-0.009	0.009	0.08	0.218	0.066	0.081	0.486	0.484
B	0.985	0.86	0.439	0.447	0.596	0.61	0.507	0.549	0.484	0.559	0.438	0.434
C			0.538	0.516	0.545	0.507	0.378	0.351	0.33	0.33	0.343	0.376
D			0.418	0.432	0.414	0.481	0.574	0.443	0.406	0.495	0.28	0.356
E	0.481	0.402	0.405	0.369	0.423	0.406	0.427	0.401	0.445	0.4	0.46	0.465
F	0.271	0.279	0.403	0.42	0.426	0.391	0.458	0.511	0.453	0.485	0.373	0.469
G	0.176	0.153	0.575	0.669	0.389	0.362	0.399	0.403	0.364	0.465	0.36	0.395
H	0.114	0.063	0.567	0.459	0.467	0.481	0.361	0.361	0.425	0.397	0.355	0.339
							Conc.	Meas.	CalcConc.	Residual
						CXCL16	3000	1.00685	2807.08	192.918
						CXCL16_1	1500	0.92255	1849.75	-349.753
Sheet: Blank1, Assay: Assay1						CXCL16_4	187.5	0.4416	171.263	16.2374
						CXCL16_5	93.8	0.2749	75.0693	18.7307
Name	Meas.	Conc.				CXCL16_6	46.8	0.16435	43.4426	3.3574
						CXCL16_7	23.4	0.08875	29.8861	-6.48606
CXCL16	1.047
	0.967
	1.007	3000
CXCL16_1	0.985
	0.86
	0.923	1500
CXCL16_4	0.481
	0.402
	0.442	187.5
CXCL16_5	0.271
	0.279
	0.275	93.8
CXCL16_6	0.176
	0.153					Mean Blank		0.192
	0.164	46.8				Status:
						Remark:		Bold values are extrapolated
CXCL16_7	0.114					Fit type:		Linear regression (SVD): y = a+b*x
	0.063					Meas. transformation:		Linear
	0.089	23.4				Conc. transformation:		Log10
						Parameters:		a	b
								-0.598	0.465
						Corr. coeff. R2:		0.982
Calculated concentrations Sheet: Blank1, Assay: Assay1
	1	2	3	4	5	6	7	8	9	10	11	12
A	3420.57	2303.62			18.398	20.172	28.677	56.762	133.39	143.596	213.232	211.76
B	2524.43	1355.39	169.325	175.987	1839.15	1969.11	236.697	291.223	1054.1	1531.49	168.572	164.942
C			275.251	247.842	1425.46	1182.9	124.902	109.392	492.737	492.493	105.25	123.673
D			152.615	163.076	745.902	1043.2	329.568	172.197	719.442	1117.47	76.835	111.91
E	208.228	140.859	142.683	119.404	779.867	716.6	159.406	140.372	869.548	695.295	187.308	191.904
F	73.453	76.721	141.698	153.675	793.883	665.342	185.923	240.831	905.552	1062.47	608.65	978.215
G	45.907	41.111	330.711	527.325	661.404	578.982	138.51	141.628	584.161	960.946	573.281	680.322
H	33.93	26.324	318.192	186.383	969.062	1040.11	114.77	114.997	787.623	685.729	556.787	516.45
Calibrators and samples Sheet: Blank1, Assay: Assay1								Sample code	pg/ml	pg/10ml BALF
								BFH15	138.49	1384.9
Name	Meas.	Calc.	Dil. factor	Result				BFH14	620.19	6201.9
								BFH17	626.8	6268
Blank	-0.009	18.398	1	18.4				BFH06	1304.18	13041.8
	0.009	20.172	1	20.17				BFH01	536.62	5366.2
	0			19.29				BFH10	793.43	7934.3
								BFH04	492.61	4926.1
CXCL16	1.047	3420.57	1	3420.57				BFH05	918.46	9184.6
	0.967	2303.62	1	2303.62				BFH12	1292.79	12927.9
	1.007			2862.1				BFH11	894.55	8945.5
								BFH18	782.42	7824.2
CXCL16_1	0.985	2524.43	1	2524.43				BFH08	1004.59	10045.9
	0.86	1355.39	1	1355.39				BFH09	1904.13	19041.3
	0.923			1939.91				BFH17	748.23	7482.3
								BFH02	772.55	7725.5
CXCL16_4	0.481	208.228	1	208.23				BFH07	984.01	9840.1
	0.402	140.859	1	140.86				BFH03	736.68	7366.8
	0.442			174.54				BFH13	729.61	7296.1
CXCL16_5	0.271	73.453	1	73.45
	0.279	76.721	1	76.72
	0.275			75.09
CXCL16_6	0.176	45.907	1	45.91
	0.153	41.111	1	41.11
	0.164			43.51
CXCL16_7	0.114	33.93	1	33.93
	0.063	26.324	1	26.32
	0.089			30.13
BFH15	0.08	28.677	1	28.68
	0.218	56.762	1	56.76
	0.149	40.345		42.72
	0.066	26.678	5	133.39
	0.081	28.719	5	143.6
	0.073			138.49
BFH14	0.575	330.711	1	330.71
	0.669	527.325	1	527.32
	0.622	417.603		429.02
	0.389	132.281	5	661.4
	0.362	115.796	5	578.98
	0.376			620.19
BFH16	0.438	168.572	1	168.57
	0.434	164.942	1	164.94
	0.436	166.747		166.76
	0.36	114.656	5	573.28
	0.395	136.064	5	680.32
	0.378			626.8
BFH06	0.538	275.251	1	275.25
	0.516	247.842	1	247.84
	0.527	261.188		261.55
	0.545	285.093	5	1425.46
	0.507	236.58	5	1182.9
	0.526			1304.18
BFH01	0.343	105.25	1	105.25
	0.376	123.673	1	123.67
	0.36	114.09		114.46
	0.355	111.357	5	556.79
	0.339	103.29	5	516.45
	0.347			536.62
BFH10	0.486	213.232	1	213.23
	0.484	211.76	1	211.76
	0.485	212.495		212.5
	0.373	121.73	5	608.65
	0.469	195.643	5	978.22
	0.421			793.43
BFH04	0.378	124.902	1	124.9
	0.351	109.392	1	109.39
	0.364	116.89		117.15
	0.33	98.547	5	492.74
	0.33	98.499	5	492.49
	0.33			492.61
BFH05	0.574	329.568	1	329.57
	0.443	172.197	1	172.2
	0.508	238.224		250.88
	0.406	143.888	5	719.44
	0.495	223.494	5	1117.47
	0.451			918.46
BFH12	0.507	236.697	1	236.7
	0.549	291.223	1	291.22
	0.528	262.548		263.96
	0.484	210.82	5	1054.1
	0.559	306.297	5	1531.49
	0.521			1292.79
BFH11	0.418	152.615	1	152.61
	0.432	163.076	1	163.08
	0.425	157.759		157.85
	0.414	149.18	5	745.9
	0.481	208.64	5	1043.2
	0.448			894.55
BFH18	0.427	159.406	1	159.41
	0.401	140.372	1	140.37
	0.414	149.587		149.89
	0.445	173.91	5	869.55
	0.4	139.059	5	695.3
	0.422			782.42
BFH08	0.567	318.192	1	318.19
	0.459	186.383	1	186.38
	0.513	243.527		252.29
	0.467	193.812	5	969.06
	0.481	208.022	5	1040.11
	0.474			1004.59
BFH09	0.439	169.325	1	169.32
	0.447	175.987	1	175.99
	0.443	172.624		172.66
	0.596	367.83	5	1839.15
	0.61	393.823	5	1969.11
	0.603			1904.13
BFH17	0.405	142.683	1	142.68
	0.369	119.404	1	119.4
	0.387	130.525		131.04
	0.423	155.973	5	779.87
	0.406	143.32	5	716.6
	0.414			748.23
BFH02	0.399	138.51	1	138.51
	0.403	141.628	1	141.63
	0.401	140.06		140.07
	0.364	116.832	5	584.16
	0.465	192.189	5	960.95
	0.415			772.55
un	0.28	76.835	1	76.84
	0.356	111.91	1	111.91
	0.318			94.37
BFH07	0.458	185.923	1	185.92
	0.511	240.831	1	240.83
	0.484	211.603		213.38
	0.453	181.11	5	905.55
	0.485	212.495	5	1062.48
	0.469			984.01
un2	0.46	187.308	1	187.31
	0.465	191.904	1	191.9
	0.462			189.61
BFH03	0.361	114.77	1	114.77
	0.361	114.997	1	115
	0.361	114.883		114.88
	0.425	157.525	5	787.62
	0.397	137.146	5	685.73
	0.411			736.68
BFH13	0.403	141.698	1	141.7
	0.42	153.675	1	153.68
	0.412	147.565		147.69
	0.426	158.777	5	793.88
	0.391	133.068	5	665.34
	0.408			729.61

## Sheet: CXCL16 table
		CXCL16
Sample code	pg/ml	pg/10ml BALF
BFH01	536.62	5366.2
BFH02	772.55	7725.5
BFH03	736.68	7366.8
BFH04	492.61	4926.1
BFH05	918.46	9184.6
BFH06	1304.18	13041.8
BFH07	984.01	9840.1
BFH08	1004.59	10045.9
BFH09	1904.13	19041.3
BFH10	793.43	7934.3
BFH11	894.55	8945.5
BFH12	1292.79	12927.9
BFH13	729.61	7296.1
BFH14	620.19	6201.9
BFH15	138.49	1384.9
BFH16	626.8	6268
BFH17	748.23	7482.3
BFH18	782.42	7824.2
